# Supplementary material for: Evaluation of the Hemostatic Effect of an Innovative Tissue Adhesive during Extraction Therapy under Rivaroxaban in a Rodent Model
Source: J Funct Biomater. 2023 Jun 22;14(7):333. doi: 10.3390/jfb14070333 (PMC10381264; doi:10.3390/jfb14070333)
Supplement: Supplementary file 1 [file jfb-14-00333-s001.zip]

Archive with 1 entries (1 files):
- jfb-2436163-supplementary.pdf
